# Supplementary material for: Genome-Wide Analysis and Expression Profiling of the JAZ Gene Family in Response to Abiotic Stress in Alfalfa
Source: Int J Mol Sci. 2025 May 14;26(10):4684. doi: 10.3390/ijms26104684 (PMC12111722; doi:10.3390/ijms26104684)
Supplement: Supplementary file 1 [file ijms-26-04684-s001.zip]

Archive with 7 entries (7 files):
- Figure S.docx
- Supplementary  Table S1 Nucleic acid and amino acid sequences of MsJAZ gene family members.xlsx
- Supplementary  Table S2 The MEME motif sites and width of MsJAZs.xlsx
- Supplementary  Table S3 Cis-acting elements in MsJAZ promoters.xlsx.xlsx
- Supplementary  Table S5 Primers used in this study.xlsx
- Supplementary Table S4 Gene ontology (GO) annotation results of 9 MsJAZ genes..xlsx
- Supplementary Table S6 MsJAZ gene qPCR data analysis and transformation.xlsx
