# Supplementary material for: Genome-Wide Analysis and Expression Profiling of the JAZ Gene Family in Response to Abiotic Stress in Alfalfa
Source: Int J Mol Sci. 2025 May 14;26(10):4684. doi: 10.3390/ijms26104684 (PMC12111722; doi:10.3390/ijms26104684)
Supplement: Supplementary file 1 [file ijms-26-04684-s001.zip › Supplementary Table S1 Nucleic acid and amino acid sequences of MsJAZ gene family members.xlsx]

## Sheet: Sheet1
Table S1. Nucleic acid and amino acid sequences of MsJAZ gene family members.
Gene Name	Gene ID	Sequence Type
MsJAZ1	MsG0180001147.01.T01	CDS	ATGATTCCTTTGTGGCTATGTGTAGGTTTTACGAATGTTTCAGCAGTAAAATGGCCCTTCTTGAACAAAGTCTCTGCTCATTCATATTTGACGCCTTTAAAAGTTTCTGAAAACGATAAGGCTAAAATGATATCTTCTGGTTTCATACAGTATCCTGTACAACACAATGTGAATTTTATGAATCGTCATCATGATGTGAAGATGTTTCCAGTTTCCAATCAAGCAAATTCACTTTCTGCGGTACATCCGCTCCTAAAAAATCATCTTGTAACTTTTGGTCAGAATATGAACGGTGCTAATGCGAAGCAATCACTACTTGGTGGATCACCGCTTACAGCACCTCATTCAGTTCTTCCGATCGTTGGTACTGTTGCTGGTTTGGTTGAACCATGTGAGAAA…
		Protein	MIPLWLCVGFTNVSAVKWPFLNKVSAHSYLTPLKVSENDKAKMISSGFIQYPVQHNVNFMNRHHDVKMFPVSNQANSLSAVHPLLKNHLVTFGQNMNGANAKQSLLGGSPLTAPHSVLPIVGTVAGLVEPCEKPSAPAPQLTMFYGGTVNIFNDITPEKAQAIMLLAGSGLSAASNRAQPEVQASSSKFASGDDGLPISQPVDIPPCSGISSPLSVSSHTGPQPGSGSSSSDEFMAAKTSRGPTPTTSACKVVTPKVVNATTMVPSAIPQARKASLARFLEKRKERVMSAAPYNLNKKSEDAQMPNSTGANISAATSTANMPVANQG
MsJAZ2	MsG0280007019.01.T05	CDS	ATGCAAAATCAGCAACAGCCACTGACCATTTTCTACGATGGCAAGATGTGTGTTACTGATGTCACAGAGCTTCAGGCCAAATCCATCTTAATGCTGGCAAATAGAATTAAGGTGCAAGAAAAAGTGATGACTCCAATAGGGTCAGAGCCATCAACACCAACAATAGTGCAATCTCCTCATCAATTATATAGCCCTGGACCAGGTCTTTCCATGAAAAGATCTTTGCAAAGGTTTCTACAAAAGAGAAAGAATAGGGTCCAAGAAGCATCTCCATATCATCGTTAG
		Protein	MQNQQQPLTIFYDGKMCVTDVTELQAKSILMLANRIKVQEKVMTPIGSEPSTPTIVQSPHQLYSPGPGLSMKRSLQRFLQKRKNRVQEASPYHR
MsJAZ3	MsG0280007633.01.T01	CDS	ATGTCTTTTGAGGTTTCTCAAGATGATAATACTAAGATCTTATCTGATCCCATAACATCTGCTGGTTTTATGACTCCAGATGCATTTGACTGTAGTAAAAAACTCTCAGCTGAACCTCAGAAATCTTTCAATCATGATGGGCAAGGTGGCTTTCACTTTTCACTTATTCCATATCCTGTACAACATGATGTGAAGATGTTTTCACTTTCCAATCAAGCTAATACAGTTTCATTGACGAACTCATTCCCGAGGAATCATTTTGTAACTGCTGGTCAGAATATGAATGGTAATCATATGAAGCTGCCACTACTTGGGGGGATACCTGTTACATCGCCTCAACCAACTCTTCCCACCATTGGTGCCGTCGTTGGAATGCCTGAATCGTACAATGTGAAACCA…
		Protein	MSFEVSQDDNTKILSDPITSAGFMTPDAFDCSKKLSAEPQKSFNHDGQGGFHFSLIPYPVQHDVKMFSLSNQANTVSLTNSFPRNHFVTAGQNMNGNHMKLPLLGGIPVTSPQPTLPTIGAVVGMPESYNVKPSLPSSQLTIFYAGTVNVFNDVPADKAQAILLLARNGVSVASNIAHTELQAPGDGVPVSQPANAPASSGHPSPISISSHTGAQSGSGSTSTNEFLAVKTTGVPITPVSNAEPPRVIDAITMLASAIPQARKASLARFLEKRKERVMNAAPYNINKKSEECTSS
MsJAZ4	MsG0280008436.01.T01	CDS	ATGTCTACCTCATCGGAATATTCAGAAGTTTCCGGCAACAAACCACCGGCGAAGTCACCGGAGAAAACAACTTTCTCTCAAACATGTAGTTTATTGAGTCAATATATTAAGGAAAAGGGTTGCTTCAAAGATCTTTCTCTTGGTATCACATGCAACACAGACCCTTCTGGGTCTTCTGAGACTTCTTCTCAATCTGCAACAACCATGAACTTGTTTCCAACCATGGAAAACAATTTGACACAAAAGAACCTTACCACTATGGATTTGCTCACTCCACAAGCTGCTTTGAACAATTCCAATGCTATCAAGGGACCTAAAGCTGCACAATTGACAATGTTTTATAATGGTCAAGTTATTGTATTTGACGATTTTCCTGCCGACAAAGCACATGAGCTCATG…
		Protein	MSTSSEYSEVSGNKPPAKSPEKTTFSQTCSLLSQYIKEKGCFKDLSLGITCNTDPSGSSETSSQSATTMNLFPTMENNLTQKNLTTMDLLTPQAALNNSNAIKGPKAAQLTMFYNGQVIVFDDFPADKAHELMAFANKGISQSQNNSVYTYTQSQPSFPPNLVRTSVNTTAPIVPTVNIIPSTGTGTGSINEHLQVPSRPNLCDLPIMRKASLHRFLEKRKDRIAANAPYQVNKPAESMSWLVGAKSTQI
MsJAZ5	MsG0280008590.01.T01	CDS	ATGGATGGTGTTACTGTTAAGGTTGAGCCAGAGAAGTTTACTGTTCTAGAATCTTCTATTGCTGTTGATGGTGCTAGTTCCAACATGGTTGAGGGGTCAATGATGAATTCTTCAGCAAACAAGTCAATGCCAGCATCTGGAACGAATCCAATGATTGCTAATACAACTCAGCTTACCATCTTCTATAATGGGAGTATTTGTATCTATGATGGAATTCCTGCAGAAAAGGTGCAAGAAATAATGTGCATTGCTGCTGCTGCTGCCAAGTCTAGTGAAACAAAGAAGATTGTGAAACAATCTCCCGTTCCCGTTCTTTCACCTGTTCCTTCAAGGCCTTCTTCGCCACATGGAACTGCTGATAATATCGCTTCACCACAGGCACATCCCTTTCCTGCAAAG…
		Protein	MDGVTVKVEPEKFTVLESSIAVDGASSNMVEGSMMNSSANKSMPASGTNPMIANTTQLTIFYNGSICIYDGIPAEKVQEIMCIAAAAAKSSETKKIVKQSPVPVLSPVPSRPSSPHGTADNIASPQAHPFPAKNSICRLQEFPIARRHSLQMFLQKRRDRLGSKAPYPSSPKTKVADNMENNFGADNSPDSVSMKEPREEFQPTISAS
MsJAZ6	MsG0680032555.01.T01	CDS	ATGGATGGTGTTACTGTTAAGGTTGAGCCAGAGAAGTTTACTGTTCTAGAATCTTCTCCTATTGCTGTTGATGGTGCTAGTTCCAACATGATTGAGGGGTCAATGATGAATTCCTCAGCAAACAAGTCAATGCCAGCATCTGGAATGAATCCAGTGATTGCTAATACAACTCAGCTTACCATCTTCTATAATGGGAGTATTTGTATCTATGATGGAATTCCTGCAGAAAAGGTGCAAGAAATAATGCGCATTGCTGCTGCTGCTGCCAAGTCTAGTGAAACGAAGAAGATTGTGAAACAATCTCCCGTTCCCGTTCCTTCACCTGTTCCTTCAAGGCCTTCTTCGCCACATGGAACTGCTGATAATATCGCTTCACCACAGGCACCTCCCTTTCCTGCA…
		Protein	MDGVTVKVEPEKFTVLESSPIAVDGASSNMIEGSMMNSSANKSMPASGMNPVIANTTQLTIFYNGSICIYDGIPAEKVQEIMRIAAAAAKSSETKKIVKQSPVPVPSPVPSRPSSPHGTADNIASPQAPPFPAKSSICRLQEFPIARRHSLQMFLQKRRDRLGSKAPYPSSPKTKVADNMENNFGADNSPDSVSMKEPMEEFQPTISAS
MsJAZ7	MsG0880042776.01.T01	CDS	ATGTCAAATTTAGCTAATACTGTGTCGGATGGCCGGAGACTCACCGGTAAGGCACCGGAGAAGTTCAAATTTTCACAGACTTGTAGTCTTTTGAGTCAGTTCTTGAAGGAAAAGAGAATTTCTGGTGATTCTACACCTGCTTTCTTTGGGAAAATGGAACCTAAAGCAAGTACAAAGGATTTGTTAGCCAACATGCAAAACTCAGATGGGGGTTTGAGACTAAATGCATCTGCTATTGAATCTCTTCCTCAGCTTGTGGAAAATCCTTGCATTAAGAAGTTTGATACAAGATCAACAGATCCTAAAACTCCACAATTGACGATATTCTATTCTGGGAAAATGTTAGTATTTGACGCTTTTTCGCCTACGAATGCAACTGAGATCATGGAGTTGGCCACC…
		Protein	MSTSSDISGFSGNKLIKSSEKPTFSQTCNLLSQYLKEKKGSFEGLNLHNACTPETNGSSPGSSSHSGITMDLFPTNVTPKNLTTMDFFFPRVINPMVKEPETAQLTMFYNGQVIVLDDFPAEKVEELKSFARTQTQHSLDEFFILFIFNLTDGKLNFIADMPIARKASLRRFMEKRKDRVSAYSPYQRTFPDSAPEKHADSAPWLVLGAKSIVHFHNDSHTILFFFYRTNNSMVNKPETAQLTLFYNGEVIVLDDFPADKVEELKSFASTQTRPSVIPDMSLQPPPTLTEDMVIARKASLLRFMEKRKARVSAKSPYQRSDSDSAPKKPTESTPYLF
MsJAZ8	MsG0880047288.01.T01	CDS	ATGACTACTTCTAATAGTATCAATAATGTTGACATTAACAGCATCAGTGATCAAGAGTCAGTGAAGCATTTCTCTGCTGCTAACTGGCCATTGTCAACATCTGGACTAAATGCAATGACCCCTGGTACAACTCAGTTTGCCATCCTCTACAATGGAAGCATGTGTGTATATGATGGAATTCCTGCAGAAAAGGTGCATGAGATAATGATGATGGCTTCTGCCAATGCCAAGTCTTCTGAAATGAAGAGTGGAATTCCCTTCAATTCACTCTTTTCCAGTACCACCCCTTCTTCTCCACAAGGAAACTCTGACAATTTGCCTTCTCCCCCATCAGTTGGTTTTCCTGCTGCTGAGAAGAGTTCCATTTGCAGGATGCAAGAATTCCCATTAGCACGCAGA…
		Protein	MSNLANTVSDGRRLTGKAPEKFKFSQTCSLLSQFLKEKRISGDSTPAFFGKMEPKASTKDLLANMQNSDGGLRLNASAIESLPQLVENPCIKKFDTRSTDPKTPQLTIFYSGKMLVFDAFSPTNATEIMELATKLASENPSAEENPPSAPVTSEKLKEPEIPQTNTALETIEQGNQAKCSDMRYPRRASLLKFLEKRKERVIARGPYQINGHKNEGSSSGSEPKDNSSDQFDLNL
MsJAZ9	MsG0880047330.01.T01	CDS	ATGTCGACTTCATCGGACATTTCTGGTTTTTCCGGCAACAAACTGATAAAGTCGTCGGAGAAACCTACGTTTTCTCAAACTTGTAATCTATTGAGCCAATACCTCAAGGAGAAGAAGGGTAGTTTCGAAGGCCTTAACCTTCACAACGCATGCACCCCTGAAACAAATGGGTCATCACCTGGTTCATCTTCTCACTCTGGAATAACCATGGATTTATTTCCCACAAACGTGACACCGAAAAACCTTACAACTATGGATTTTTTCTTTCCAAGAGTTATTAATCCTATGGTTAAAGAGCCAGAAACTGCACAATTGACAATGTTTTATAATGGACAAGTTATTGTGTTGGATGATTTTCCTGCTGAGAAAGTTGAGGAGCTGAAATCATTTGCTAGAACT…
		Protein	MTTSNSINNVDINSISDQESVKHFSAANWPLSTSGLNAMTPGTTQFAILYNGSMCVYDGIPAEKVHEIMMMASANAKSSEMKSGIPFNSLFSSTTPSSPQGNSDNLPSPPSVGFPAAEKSSICRMQEFPLARRQSLQRFLEKRRIRVRSKAPYTSSSSKAANNIDNDFSPVMMPLEGK
