# Supplementary material for: Genome-Wide Analysis and Expression Profiling of the JAZ Gene Family in Response to Abiotic Stress in Alfalfa
Source: Int J Mol Sci. 2025 May 14;26(10):4684. doi: 10.3390/ijms26104684 (PMC12111722; doi:10.3390/ijms26104684)
Supplement: Supplementary file 1 [file ijms-26-04684-s001.zip › Supplementary Table S2 The MEME motif sites and width of MsJAZs.xlsx]

## Sheet: Sheet1
Table S2. The MEME motif sites and width of MsJAZs.
Motif	E-value	Sites	Width
1	4.2e-88	9	29
2	3.4e-76	8	32
3	5.2e-09	3	21
4	2.2e-07	2	47
5	3.6e-59	2	29
6	0.00013	2	49
7	0.013	2	33
8	0.079	3	15
9	25	2	13
10	35	3	6
