# Supplementary material for: Genome-Wide Analysis and Expression Profiling of the JAZ Gene Family in Response to Abiotic Stress in Alfalfa
Source: Int J Mol Sci. 2025 May 14;26(10):4684. doi: 10.3390/ijms26104684 (PMC12111722; doi:10.3390/ijms26104684)
Supplement: Supplementary file 1 [file ijms-26-04684-s001.zip › Supplementary Table S3 Cis-acting elements in MsJAZ promoters.xlsx.xlsx]

## Sheet: Sheet1
Table S3. Cis-acting elements in MsJAZ promoters.
Gene name	Gene ID	Start	End	Type
MsJAZ1	MsG0180001147.01.T01	412	432	G-box
	MsG0180001147.01.T01	420	440	G-box
	MsG0180001147.01.T01	449	469	G-box
	MsG0180001147.01.T01	452	472	G-box
	MsG0180001147.01.T01	945	965	GATA-motif
	MsG0180001147.01.T01	1330	1350	W box
	MsG0180001147.01.T01	412	432	ABRE
	MsG0180001147.01.T01	452	472	ABRE
	MsG0180001147.01.T01	1195	1215	ABRE
	MsG0180001147.01.T01	829	849	CGTCA-motif
	MsG0180001147.01.T01	1017	1037	CGTCA-motif
	MsG0180001147.01.T01	1118	1138	AAGAA-motif
	MsG0180001147.01.T01	1726	1746	AAGAA-motif
	MsG0180001147.01.T01	971	991	TCT-motif
	MsG0180001147.01.T01	1852	1872	TCT-motif
	MsG0180001147.01.T01	829	849	as-1
	MsG0180001147.01.T01	1017	1037	as-1
	MsG0180001147.01.T01	73	93	Box 4
	MsG0180001147.01.T01	198	218	Box 4
	MsG0180001147.01.T01	1069	1089	Box 4
	MsG0180001147.01.T01	1091	1111	Box 4
	MsG0180001147.01.T01	1415	1435	Box 4
	MsG0180001147.01.T01	1957	1977	Box 4
	MsG0180001147.01.T01	225	245	ARE
	MsG0180001147.01.T01	611	631	ARE
	MsG0180001147.01.T01	994	1014	ARE
	MsG0180001147.01.T01	1179	1199	ARE
	MsG0180001147.01.T01	1216	1236	ARE
	MsG0180001147.01.T01	1221	1241	ARE
	MsG0180001147.01.T01	1226	1246	ARE
	MsG0180001147.01.T01	1246	1266	ARE
	MsG0180001147.01.T01	1396	1416	ARE
	MsG0180001147.01.T01	1657	1677	ARE
	MsG0180001147.01.T01	1666	1686	ARE
	MsG0180001147.01.T01	1830	1850	ARE
	MsG0180001147.01.T01	1870	1890	ARE
	MsG0180001147.01.T01	1204	1224	MBS
	MsG0180001147.01.T01	204	224	MYC
	MsG0180001147.01.T01	382	402	MYC
	MsG0180001147.01.T01	1826	1846	MYC
	MsG0180001147.01.T01	332	352	ERE
	MsG0180001147.01.T01	1843	1863	GT1-motif
	MsG0180001147.01.T01	61	81	TCA-element
	MsG0180001147.01.T01	829	849	TGACG-motif
	MsG0180001147.01.T01	1017	1037	TGACG-motif
	MsG0180001147.01.T01	442	462	WUN-motif
	MsG0180001147.01.T01	894	914	WUN-motif
	MsG0180001147.01.T01	1059	1079	WUN-motif
	MsG0180001147.01.T01	1060	1080	WUN-motif
MsJAZ2	MsG0280007019.01.T05	883	903	I-box
	MsG0280007019.01.T05	103	123	WUN-motif
	MsG0280007019.01.T05	1109	1129	ERE
	MsG0280007019.01.T05	462	482	MYC
	MsG0280007019.01.T05	792	812	MYC
	MsG0280007019.01.T05	920	940	MYC
	MsG0280007019.01.T05	1412	1432	MYC
	MsG0280007019.01.T05	1461	1481	MYC
	MsG0280007019.01.T05	1532	1552	MYC
	MsG0280007019.01.T05	1261	1281	G-Box
	MsG0280007019.01.T05	1420	1440	G-Box
	MsG0280007019.01.T05	1353	1373	DRE core
	MsG0280007019.01.T05	69	89	TGACG-motif
	MsG0280007019.01.T05	1032	1052	TGACG-motif
	MsG0280007019.01.T05	1424	1444	TGACG-motif
	MsG0280007019.01.T05	1102	1122	GT1-motif
	MsG0280007019.01.T05	1627	1647	LTR
	MsG0280007019.01.T05	350	370	AE-box
	MsG0280007019.01.T05	1274	1294	AAGAA-motif
	MsG0280007019.01.T05	69	89	CGTCA-motif
	MsG0280007019.01.T05	1032	1052	CGTCA-motif
	MsG0280007019.01.T05	1424	1444	CGTCA-motif
	MsG0280007019.01.T05	722	742	Box 4
	MsG0280007019.01.T05	1282	1302	Box 4
	MsG0280007019.01.T05	1322	1342	Box 4
	MsG0280007019.01.T05	37	57	ARE
	MsG0280007019.01.T05	320	340	ARE
	MsG0280007019.01.T05	515	535	ARE
	MsG0280007019.01.T05	1240	1260	ARE
	MsG0280007019.01.T05	1250	1270	ARE
	MsG0280007019.01.T05	69	89	as-1
	MsG0280007019.01.T05	1032	1052	as-1
	MsG0280007019.01.T05	1424	1444	as-1
	MsG0280007019.01.T05	1168	1188	TCT-motif
	MsG0280007019.01.T05	1553	1573	TCT-motif
	MsG0280007019.01.T05	1261	1281	G-box
	MsG0280007019.01.T05	999	1019	TCCC-motif
	MsG0280007019.01.T05	1261	1281	ABRE
	MsG0280007019.01.T05	1262	1282	ABRE
	MsG0280007019.01.T05	1421	1441	ABRE
	MsG0280007019.01.T05	904	924	W box
MsJAZ3	MsG0280007633.01.T01	924	944	TCT-motif
	MsG0280007633.01.T01	70	90	as-1
	MsG0280007633.01.T01	73	93	as-1
	MsG0280007633.01.T01	1088	1108	as-1
	MsG0280007633.01.T01	121	141	Box 4
	MsG0280007633.01.T01	542	562	Box 4
	MsG0280007633.01.T01	1738	1758	ARE
	MsG0280007633.01.T01	966	986	AAGAA-motif
	MsG0280007633.01.T01	70	90	CGTCA-motif
	MsG0280007633.01.T01	73	93	CGTCA-motif
	MsG0280007633.01.T01	1088	1108	CGTCA-motif
	MsG0280007633.01.T01	332	352	STRE
	MsG0280007633.01.T01	1649	1669	AE-box
	MsG0280007633.01.T01	814	834	GATA-motif
	MsG0280007633.01.T01	551	571	ABRE
	MsG0280007633.01.T01	733	753	ABRE
	MsG0280007633.01.T01	824	844	ABRE
	MsG0280007633.01.T01	825	845	ABRE
	MsG0280007633.01.T01	1409	1429	ABRE
	MsG0280007633.01.T01	824	844	G-box
	MsG0280007633.01.T01	49	69	chs-CMA1a
	MsG0280007633.01.T01	340	360	chs-CMA1a
	MsG0280007633.01.T01	1669	1689	LTR
	MsG0280007633.01.T01	70	90	TGACG-motif
	MsG0280007633.01.T01	73	93	TGACG-motif
	MsG0280007633.01.T01	1088	1108	TGACG-motif
	MsG0280007633.01.T01	1331	1351	Myc
	MsG0280007633.01.T01	872	892	WRE3
	MsG0280007633.01.T01	550	570	G-Box
	MsG0280007633.01.T01	733	753	G-Box
	MsG0280007633.01.T01	824	844	G-Box
	MsG0280007633.01.T01	1408	1428	G-Box
	MsG0280007633.01.T01	1511	1531	ERE
	MsG0280007633.01.T01	187	207	MYC
	MsG0280007633.01.T01	253	273	MYC
	MsG0280007633.01.T01	954	974	MYC
	MsG0280007633.01.T01	1597	1617	MYC
	MsG0280007633.01.T01	1880	1900	MYC
	MsG0280007633.01.T01	1993	2013	MYC
MsJAZ4	MsG0280008436.01.T01	495	515	chs-CMA1a
	MsG0280008436.01.T01	499	519	chs-CMA1a
	MsG0280008436.01.T01	724	744	I-box
	MsG0280008436.01.T01	1269	1289	TCA-element
	MsG0280008436.01.T01	471	491	GT1-motif
	MsG0280008436.01.T01	472	492	GT1-motif
	MsG0280008436.01.T01	1893	1913	GT1-motif
	MsG0280008436.01.T01	1894	1914	GT1-motif
	MsG0280008436.01.T01	160	180	MYC
	MsG0280008436.01.T01	184	204	MYC
	MsG0280008436.01.T01	1036	1056	MYC
	MsG0280008436.01.T01	516	536	ERE
	MsG0280008436.01.T01	534	554	ERE
	MsG0280008436.01.T01	566	586	ERE
	MsG0280008436.01.T01	584	604	ERE
	MsG0280008436.01.T01	273	293	G-Box
	MsG0280008436.01.T01	434	454	G-Box
	MsG0280008436.01.T01	1349	1369	G-Box
	MsG0280008436.01.T01	1199	1219	MBS
	MsG0280008436.01.T01	1679	1699	MBS
	MsG0280008436.01.T01	339	359	ARE
	MsG0280008436.01.T01	444	464	ARE
	MsG0280008436.01.T01	1045	1065	ARE
	MsG0280008436.01.T01	554	574	Box 4
	MsG0280008436.01.T01	604	624	Box 4
	MsG0280008436.01.T01	667	687	Box 4
	MsG0280008436.01.T01	1809	1829	Box 4
	MsG0280008436.01.T01	1844	1864	Box 4
	MsG0280008436.01.T01	1848	1868	Box 4
	MsG0280008436.01.T01	1454	1474	TCT-motif
	MsG0280008436.01.T01	1231	1251	AE-box
	MsG0280008436.01.T01	226	246	STRE
	MsG0280008436.01.T01	927	947	STRE
	MsG0280008436.01.T01	1019	1039	STRE
	MsG0280008436.01.T01	413	433	AAGAA-motif
	MsG0280008436.01.T01	253	273	ABRE
	MsG0280008436.01.T01	274	294	ABRE
	MsG0280008436.01.T01	434	454	ABRE
	MsG0280008436.01.T01	435	455	ABRE
	MsG0280008436.01.T01	1349	1369	ABRE
	MsG0280008436.01.T01	1588	1608	GATA-motif
	MsG0280008436.01.T01	252	272	G-box
	MsG0280008436.01.T01	434	454	G-box
	MsG0280008436.01.T01	287	307	TGA-element
MsJAZ5	MsG0280008590.01.T01	250	270	LTR
	MsG0280008590.01.T01	1144	1164	LTR
	MsG0280008590.01.T01	313	333	GT1-motif
	MsG0280008590.01.T01	1272	1292	GT1-motif
	MsG0280008590.01.T01	1273	1293	GT1-motif
	MsG0280008590.01.T01	1057	1077	Myc
	MsG0280008590.01.T01	293	313	TGACG-motif
	MsG0280008590.01.T01	783	803	TGACG-motif
	MsG0280008590.01.T01	1038	1058	WRE3
	MsG0280008590.01.T01	185	205	MYC
	MsG0280008590.01.T01	749	769	MYC
	MsG0280008590.01.T01	1008	1028	MYC
	MsG0280008590.01.T01	1542	1562	MYC
	MsG0280008590.01.T01	1733	1753	MYC
	MsG0280008590.01.T01	1811	1831	MYC
	MsG0280008590.01.T01	374	394	ERE
	MsG0280008590.01.T01	293	313	as-1
	MsG0280008590.01.T01	783	803	as-1
	MsG0280008590.01.T01	1579	1599	ARE
	MsG0280008590.01.T01	1892	1912	ARE
	MsG0280008590.01.T01	401	421	Box 4
	MsG0280008590.01.T01	1023	1043	Box 4
	MsG0280008590.01.T01	1638	1658	Box 4
	MsG0280008590.01.T01	1642	1662	Box 4
	MsG0280008590.01.T01	1651	1671	Box 4
	MsG0280008590.01.T01	1655	1675	Box 4
	MsG0280008590.01.T01	1664	1684	Box 4
	MsG0280008590.01.T01	1668	1688	Box 4
	MsG0280008590.01.T01	12	32	AAGAA-motif
	MsG0280008590.01.T01	108	128	AAGAA-motif
	MsG0280008590.01.T01	823	843	AAGAA-motif
	MsG0280008590.01.T01	1415	1435	AAGAA-motif
	MsG0280008590.01.T01	1957	1977	AAGAA-motif
	MsG0280008590.01.T01	293	313	CGTCA-motif
	MsG0280008590.01.T01	783	803	CGTCA-motif
	MsG0280008590.01.T01	669	689	STRE
	MsG0280008590.01.T01	816	836	STRE
	MsG0280008590.01.T01	1744	1764	AE-box
	MsG0280008590.01.T01	1570	1590	GATA-motif
	MsG0280008590.01.T01	1928	1948	W box
	MsG0280008590.01.T01	622	642	TCCC-motif
MsJAZ6	MsG0680032555.01.T01	232	252	W box
	MsG0680032555.01.T01	554	574	W box
	MsG0680032555.01.T01	1627	1647	W box
	MsG0680032555.01.T01	1928	1948	W box
	MsG0680032555.01.T01	1276	1296	GATA-motif
	MsG0680032555.01.T01	1278	1298	GATA-motif
	MsG0680032555.01.T01	840	860	ABRE
	MsG0680032555.01.T01	840	860	G-box
	MsG0680032555.01.T01	881	901	ARE
	MsG0680032555.01.T01	1877	1897	ARE
	MsG0680032555.01.T01	1891	1911	ARE
	MsG0680032555.01.T01	576	596	Box 4
	MsG0680032555.01.T01	1820	1840	Box 4
	MsG0680032555.01.T01	86	106	AAGAA-motif
	MsG0680032555.01.T01	104	124	AAGAA-motif
	MsG0680032555.01.T01	1509	1529	AAGAA-motif
	MsG0680032555.01.T01	145	165	STRE
	MsG0680032555.01.T01	505	525	STRE
	MsG0680032555.01.T01	1482	1502	AE-box
	MsG0680032555.01.T01	240	260	LTR
	MsG0680032555.01.T01	1419	1439	LTR
	MsG0680032555.01.T01	1467	1487	GT1-motif
	MsG0680032555.01.T01	650	670	TCA-element
	MsG0680032555.01.T01	1580	1600	Myc
	MsG0680032555.01.T01	1614	1634	Myc
	MsG0680032555.01.T01	1266	1286	G-Box
	MsG0680032555.01.T01	930	950	ERE
	MsG0680032555.01.T01	12	32	MYC
	MsG0680032555.01.T01	279	299	MYC
	MsG0680032555.01.T01	403	423	MYC
	MsG0680032555.01.T01	487	507	MYC
	MsG0680032555.01.T01	1262	1282	MYC
	MsG0680032555.01.T01	1269	1289	MYC
	MsG0680032555.01.T01	1429	1449	MYC
	MsG0680032555.01.T01	1276	1296	I-box
	MsG0680032555.01.T01	1278	1298	I-box
MsJAZ7	MsG0880042776.01.T01	8	28	MBS
	MsG0880042776.01.T01	1287	1307	MBS
	MsG0880042776.01.T01	1685	1705	MBS
	MsG0880042776.01.T01	201	221	G-Box
	MsG0880042776.01.T01	211	231	G-Box
	MsG0880042776.01.T01	468	488	G-Box
	MsG0880042776.01.T01	1729	1749	G-Box
	MsG0880042776.01.T01	1621	1641	MYC
	MsG0880042776.01.T01	1836	1856	MYC
	MsG0880042776.01.T01	446	466	ERE
	MsG0880042776.01.T01	448	468	ERE
	MsG0880042776.01.T01	774	794	ERE
	MsG0880042776.01.T01	1161	1181	ERE
	MsG0880042776.01.T01	1312	1332	ERE
	MsG0880042776.01.T01	241	261	GT1-motif
	MsG0880042776.01.T01	242	262	GT1-motif
	MsG0880042776.01.T01	90	110	Myc
	MsG0880042776.01.T01	845	865	TCA-element
	MsG0880042776.01.T01	863	883	TGACG-motif
	MsG0880042776.01.T01	201	221	G-box
	MsG0880042776.01.T01	211	231	G-box
	MsG0880042776.01.T01	704	724	G-box
	MsG0880042776.01.T01	1729	1749	G-box
	MsG0880042776.01.T01	253	273	W box
	MsG0880042776.01.T01	853	873	W box
	MsG0880042776.01.T01	1963	1983	GATA-motif
	MsG0880042776.01.T01	201	221	ABRE
	MsG0880042776.01.T01	202	222	ABRE
	MsG0880042776.01.T01	211	231	ABRE
	MsG0880042776.01.T01	212	232	ABRE
	MsG0880042776.01.T01	469	489	ABRE
	MsG0880042776.01.T01	704	724	ABRE
	MsG0880042776.01.T01	1729	1749	ABRE
	MsG0880042776.01.T01	1730	1750	ABRE
	MsG0880042776.01.T01	1918	1938	AAGAA-motif
	MsG0880042776.01.T01	863	883	CGTCA-motif
	MsG0880042776.01.T01	1391	1411	STRE
	MsG0880042776.01.T01	863	883	as-1
	MsG0880042776.01.T01	810	830	TCT-motif
	MsG0880042776.01.T01	1787	1807	TCT-motif
	MsG0880042776.01.T01	370	390	ARE
	MsG0880042776.01.T01	1649	1669	ARE
	MsG0880042776.01.T01	1859	1879	ARE
	MsG0880042776.01.T01	1766	1786	Box 4
	MsG0880042776.01.T01	1777	1797	Box 4
	MsG0880042776.01.T01	669	689	A-box
	MsG0880042776.01.T01	907	927	A-box
MsJAZ8	MsG0880047288.01.T01	362	382	Myc
	MsG0880047288.01.T01	808	828	Myc
	MsG0880047288.01.T01	827	847	Myc
	MsG0880047288.01.T01	201	221	TCA-element
	MsG0880047288.01.T01	1001	1021	TCA-element
	MsG0880047288.01.T01	1297	1317	TCA-element
	MsG0880047288.01.T01	37	57	TGACG-motif
	MsG0880047288.01.T01	1186	1206	TGACG-motif
	MsG0880047288.01.T01	427	447	GT1-motif
	MsG0880047288.01.T01	1933	1953	GT1-motif
	MsG0880047288.01.T01	1170	1190	MBS
	MsG0880047288.01.T01	1415	1435	MBS
	MsG0880047288.01.T01	1833	1853	MBS
	MsG0880047288.01.T01	21	41	MYC
	MsG0880047288.01.T01	378	398	MYC
	MsG0880047288.01.T01	1130	1150	MYC
	MsG0880047288.01.T01	1277	1297	MYC
	MsG0880047288.01.T01	1467	1487	MYC
	MsG0880047288.01.T01	1494	1514	MYC
	MsG0880047288.01.T01	1947	1967	MYC
	MsG0880047288.01.T01	1588	1608	ERE
	MsG0880047288.01.T01	1658	1678	G-Box
	MsG0880047288.01.T01	484	504	ABRE
	MsG0880047288.01.T01	1659	1679	ABRE
	MsG0880047288.01.T01	483	503	G-box
	MsG0880047288.01.T01	37	57	as-1
	MsG0880047288.01.T01	1186	1206	as-1
	MsG0880047288.01.T01	1483	1503	TCT-motif
	MsG0880047288.01.T01	889	909	ARE
	MsG0880047288.01.T01	1943	1963	ARE
	MsG0880047288.01.T01	1618	1638	Box 4
	MsG0880047288.01.T01	771	791	AAGAA-motif
	MsG0880047288.01.T01	1371	1391	AAGAA-motif
	MsG0880047288.01.T01	1386	1406	AAGAA-motif
	MsG0880047288.01.T01	1663	1683	AAGAA-motif
	MsG0880047288.01.T01	1756	1776	AAGAA-motif
	MsG0880047288.01.T01	37	57	CGTCA-motif
	MsG0880047288.01.T01	1186	1206	CGTCA-motif
	MsG0880047288.01.T01	1333	1353	AE-box
	MsG0880047288.01.T01	1672	1692	AE-box
	MsG0880047288.01.T01	257	277	STRE
	MsG0880047288.01.T01	800	820	STRE
MsJAZ9	MsG0880047330.01.T01	1227	1247	MBS
	MsG0880047330.01.T01	721	741	G-Box
	MsG0880047330.01.T01	1104	1124	G-Box
	MsG0880047330.01.T01	503	523	ERE
	MsG0880047330.01.T01	1438	1458	ERE
	MsG0880047330.01.T01	1671	1691	ERE
	MsG0880047330.01.T01	370	390	MYC
	MsG0880047330.01.T01	430	450	MYC
	MsG0880047330.01.T01	558	578	MYC
	MsG0880047330.01.T01	851	871	MYC
	MsG0880047330.01.T01	1918	1938	TGACG-motif
	MsG0880047330.01.T01	246	266	I-box
	MsG0880047330.01.T01	1116	1136	WUN-motif
	MsG0880047330.01.T01	1545	1565	WUN-motif
	MsG0880047330.01.T01	1847	1867	WUN-motif
	MsG0880047330.01.T01	1703	1723	TGA-element
	MsG0880047330.01.T01	199	219	G-box
	MsG0880047330.01.T01	230	250	G-box
	MsG0880047330.01.T01	721	741	G-box
	MsG0880047330.01.T01	1103	1123	G-box
	MsG0880047330.01.T01	1104	1124	G-box
	MsG0880047330.01.T01	899	919	W box
	MsG0880047330.01.T01	982	1002	W box
	MsG0880047330.01.T01	199	219	ABRE
	MsG0880047330.01.T01	231	251	ABRE
	MsG0880047330.01.T01	721	741	ABRE
	MsG0880047330.01.T01	722	742	ABRE
	MsG0880047330.01.T01	1104	1124	ABRE
	MsG0880047330.01.T01	1105	1125	ABRE
	MsG0880047330.01.T01	1549	1569	AAGAA-motif
	MsG0880047330.01.T01	1918	1938	CGTCA-motif
	MsG0880047330.01.T01	1813	1833	STRE
	MsG0880047330.01.T01	189	209	AE-box
	MsG0880047330.01.T01	218	238	TCT-motif
	MsG0880047330.01.T01	260	280	TCT-motif
	MsG0880047330.01.T01	1577	1597	TCT-motif
	MsG0880047330.01.T01	1918	1938	as-1
	MsG0880047330.01.T01	761	781	ARE
	MsG0880047330.01.T01	1256	1276	ARE
	MsG0880047330.01.T01	438	458	Box 4
	MsG0880047330.01.T01	669	689	Box 4
	MsG0880047330.01.T01	784	804	Box 4
	MsG0880047330.01.T01	977	997	Box 4
	MsG0880047330.01.T01	1334	1354	Box 4

## Sheet: Sheet2
Light Signal
		G-box	GATA-motif	Box 4	GT1-motif	I-box	AE-box	TCT-motif	TCCC-motif	chs-CMA1a
MsJAZ1	MsG0180001147.01.T01	4	1	6	1	0	0	2	0	0	14
MsJAZ2	MsG0280007019.01.T05	3	0	3	1	1	1	2	1	0	12
MsJAZ3	MsG0280007633.01.T01	5	1	2	0	0	1	1	0	2	12
MsJAZ4	MsG0280008436.01.T01	5	1	6	4	1	1	1	0	2	21
MsJAZ5	MsG0280008590.01.T01	0	1	8	3	0	1	0	0	0	13
MsJAZ6	MsG0680032555.01.T01	2	2	2	1	2	1	0	0	0	10
MsJAZ7	MsG0880042776.01.T01	8	1	2	2	0	0	2	0	0	15
MsJAZ8	MsG0880047288.01.T01	2	0	1	2	0	2	1	0	0	8
MsJAZ9	MsG0880047330.01.T01	7	0	5	0	1	1	3	1	0	18
		36	7	35	14	5	8	12	2	4	123
											0
Phytohormone											0
		ABRE	CGTCA-motif	AAGAA-motif	as-1	MYC	ERE	TGA-element	TGACG-motif	TCA-element	0
MsJAZ1	MsG0180001147.01.T01	4	2	3	2	3	1	1	3	2	21
MsJAZ2	MsG0280007019.01.T05	3	3	1	3	6	1	0	3	0	20
MsJAZ3	MsG0280007633.01.T01	5	3	1	3	7	1	0	3	0	23
MsJAZ4	MsG0280008436.01.T01	5	0	1	0	3	4	1	0	1	15
MsJAZ5	MsG0280008590.01.T01	0	2	5	0	7	1	0	2	0	17
MsJAZ6	MsG0680032555.01.T01	1	0	3	0	9	1	0	0	1	15
MsJAZ7	MsG0880042776.01.T01	7	1	1	1	3	5	0	1	1	20
MsJAZ8	MsG0880047288.01.T01	2	2	5	2	10	1	0	2	3	27
MsJAZ9	MsG0880047330.01.T01	6	1	0	1	4	3	1	1	0	17
		33	14	20	12	52	18	3	15	8	175
											0
											0
Stress											0
		G-box	W box	ARE	MBS	WUN-motif	DRE core	LTR	STRE	WRE3	0
MsJAZ1	MsG0180001147.01.T01	1	1	13	1	4	0	0	0	0	20
MsJAZ2	MsG0280007019.01.T05	0	1	5	0	1	1	1	0	0	9
MsJAZ3	MsG0280007633.01.T01	0	0	1	0	0	0	1	1	1	4
MsJAZ4	MsG0280008436.01.T01	0	0	3	2	0	0	0	3	0	8
MsJAZ5	MsG0280008590.01.T01	0	1	2	0	0	0	2	2	1	8
MsJAZ6	MsG0680032555.01.T01	0	4	3	0	0	0	2	2	0	11
MsJAZ7	MsG0880042776.01.T01	0	2	3	3	0	0	0	1	0	9
MsJAZ8	MsG0880047288.01.T01	0	0	2	3	0	0	0	2	0	7
MsJAZ9	MsG0880047330.01.T01	0	2	2	1	3	0	0	1	0	9
		1	11	34	10	8	1	6	12	2	85
