# Supplementary material for: Genome-Wide Analysis and Expression Profiling of the JAZ Gene Family in Response to Abiotic Stress in Alfalfa
Source: Int J Mol Sci. 2025 May 14;26(10):4684. doi: 10.3390/ijms26104684 (PMC12111722; doi:10.3390/ijms26104684)
Supplement: Supplementary file 1 [file ijms-26-04684-s001.zip › Supplementary Table S5 Primers used in this study.xlsx]

## Sheet: Sheet1
Table S5. Sequences of primers used in this study.
Primer name	Sequence (5' to 3')	Use
MsJAZ1 F	ATCACCGCTTACAGCACCTC	RT-qPCR
MsJAZ1 R	AGATGTTCACAGTACCGCCA
MsJAZ2 F	AGGAGAAGGTTTAGCGTCTTGT
MsJAZ2 R	GCTGCTAGGGCTTTTCCCTT
MsJAZ3 F	ACTCCTGTTAGCAATGCCGA
MsJAZ3 R	CCCTCTCCTTGCGCTTTTCT
MsJAZ4 F	ATTTTCCTGCCGACAAAGCAC
MsJAZ4 R	GGCTGGCTCTGTGTGTAAGT
MsJAZ5 F	GCACGCAGACATTCACTTCA
MsJAZ5 R	AGCACCGAAGTTGTTCTCCA
MsJAZ6 F	TATCGCTTCACCACAGGCAC
MsJAZ6 R	TTGGCGAGGAAGGATAGGGA
MsJAZ7 F	TCGCCTACGAATGCAACTGA
MsJAZ7 R	TTGAGGAATTTCGGGCTCCT
MsJAZ8 F	ATTCCCATTAGCACGCAGACA
MsJAZ8 R	GTGGCATCATTACTGGGCTG
MsJAZ9 F	GCCTTAACCTTCACAACGCA
MsJAZ9 R	GGTGTCACGTTTGTGGGAAA
MsActin-F	TTTGAGACTTTCAATGTGCCCGCC	Reference gene
MsActin-R	TAGCATGTGGGAGTGCATAACCCT
MsJAZ4-OX-F	gagctgtacaagtaagagctcATGTCTACCTCATCGGAATATTCAGA	Vector construction
MsJAZ4-OX-R	ctatgacatgattacgaattcAATTTGAGTTGATTTTGCACCCA
MsJAZ7-OX-F	gagctgtacaagtaagagctcATGTCAAATTTAGCTAATACTGTGTCG
MsJAZ7-OX-R	ctatgacatgattacgaattcTAAGTTAAGGTCGAATTGATCGGA
PYES2-MsJAZ4-F	cttggtaccgagctcggatccTGTCTACCTCATCGGAATATTCAG	Vector construction
PYES2-MsJAZ4-R	tgatggatatctgcagaattcAATTTGAGTTGATTTTGCACCCA
PYES2-MsJAZ7-F	cttggtaccgagctcggatccATGTCAAATTTAGCTAATACTGTGTCGG
PYES2-MsJAZ7-R	tgatggatatctgcagaattcTAAGTTAAGGTCGAATTGATCGGA
