# Supplementary material for: Genome-Wide Analysis and Expression Profiling of the JAZ Gene Family in Response to Abiotic Stress in Alfalfa
Source: Int J Mol Sci. 2025 May 14;26(10):4684. doi: 10.3390/ijms26104684 (PMC12111722; doi:10.3390/ijms26104684)
Supplement: Supplementary file 1 [file ijms-26-04684-s001.zip › Supplementary Table S4 Gene ontology (GO) annotation results of 9 MsJAZ genes..xlsx]

## Sheet: Sheet1
Table S4 Gene ontology (GO) annotation results of 9 MsJAZ genes.
Level	GO ID	Description	Class	Gene counts
2	GO:0065007	biological regulation	Biological Process	20
2	GO:0009987	cellular process	Biological Process	13
2	GO:0032502	developmental process	Biological Process	7
2	GO:0032501	multicellular organismal process	Biological Process	7
2	GO:0000003	reproduction	Biological Process	6
2	GO:0022414	reproductive process	Biological Process	6
2	GO:0050896	response to stimulus	Biological Process	20
2	GO:0005488	binding	Molecular Function	7
2	GO:0140110	transcription regulator activity	Molecular Function	20
