# Supplementary material for: Genome-Wide Analysis and Expression Profiling of the JAZ Gene Family in Response to Abiotic Stress in Alfalfa
Source: Int J Mol Sci. 2025 May 14;26(10):4684. doi: 10.3390/ijms26104684 (PMC12111722; doi:10.3390/ijms26104684)
Supplement: Supplementary file 1 [file ijms-26-04684-s001.zip › Supplementary Table S6 MsJAZ gene qPCR data analysis and transformation.xlsx]

## Sheet: Sheet1
Expression analyses of MsJAZ genes across four alfalfa tissues
Gene name	Root	Stems	Leaf	Petiole			Gene name	Root	Stems	Leaf	Petiole
MsJAZA1	1.00049±0.02218c	1.78454±0.20717c	10.06123±0.3185a	6.81019±0.45102b			MsJAZA1	0.000706747431052505	0.835552239383505	3.33073478237945	2.76769504907934
MsJAZA2	1.00439±0.0654b	0.44024±0.00749c	2.42426±0.16924a	0.68541±0.04878bc			MsJAZA2	0.0063195699006365	-1.18363786110745	1.27754443503004	-0.544960854233711
MsJAZA3	1.00265±0.05187a	0.32078±0.00815c	0.1548±0.04048d	0.68774±0.00207b			MsJAZA3	0.00381808512698221	-1.64034389947948	-2.69152262340504	-0.540064837525513
MsJAZA4	1.00099±0.03118c	0.87955±0.02818c	1.5725±0.18618b	4.58351±0.12772a			MsJAZA4	0.00142756156404435	-0.18516250161119	0.653060017104565	2.19645282106791
MsJAZA5	1.00542±0.07552ab	0.31718±0.01477c	0.75891±0.05117b	1.1796±0.10104a			MsJAZA5	0.00779829278708754	-1.65662629109169	-0.397999289948154	0.238297727512287
MsJAZA6	0.92941±0.05544b	0.34988±0.03595c	1.03079±0.05093ab	1.36899±0.12842a			MsJAZA6	-0.105612927257581	-1.51506789594402	0.0437504463648962	0.453111908244388
MsJAZA7	1.00187±0.04383d	14.10831±0.30959a	6.32875±0.29093c	10.92229±0.43751b			MsJAZA7	0.00269532038660625	3.81847327625673	2.66192057913509	3.44920346261767
MsJAZA8	1.00091±0.03036c	0.96146±0.09196c	2.48461±0.18744b	3.8912±0.28555a			MsJAZA8	0.00131225550147112	-0.0567012570851011	1.3130194150784	1.96021513389414
MsJAZA9	1.00201±0.04474d	3.22258±0.48458c	7.45055±0.27324b	12.12177±0.63518a			MsJAZA9	0.00289690661537555	1.68821617369032	2.89734692933108	3.59952846892754
Relative expression levels of MsJAZ genes after cadmium treatment.
Gene name	0/h	1/h	3/h	6/h	12/h		Gene name	0/h	1/h	3/h	6/h	12/h
MsJAZA1	1.0076±0.08857ab	0.67997±0.07613b	1.530±04751a	0.514±0.02682b	0.84606±0.25676b		MsJAZA1	0.0109230271847919	-0.556456998239061	0.613531652917927	-0.960159735468209	-0.241168116373066
MsJAZA2	1.00073±0.02714c	1.11905±0.08033c	2.16506±0.17126b	0.70524±0.02873c	2.69339±0.04795a		MsJAZA2	0.00105278316073042	0.162274498459529	1.11440700670859	-0.503813790726913	1.4294231456689
MsJAZA3	1.00138±0.03708c	0.78929±0.04905c	3.56458±0.05319a	1.95585±0.20349b	3.62287±0.2075a		MsJAZA3	0.0019895466847376	-0.341372623936572	1.83373209977912	0.96779572992498	1.85713303827251
MsJAZA4	1.00559±0.07446b	1.04248±0.01543b	9.98244±0.13451a	9.3753±0.33562a	9.99881±0.96538a		MsJAZA4	0.00804220819032804	0.0600197058017401	3.31939249548717	3.22886485599855	3.21282299431936
MsJAZA5	1.0006±0.02448c	0.60506±0.02802c	3.26626±0.24344b	2.29048±0.06092b	5.83733±0.42008a		MsJAZA5	0.000865357443253245	-0.72484988240026	1.70763963651532	1.19564996559472	2.54530862996522
MsJAZA6	1.00262±0.05115c	0.75327±0.06694c	4.23971±0.32064b	4.21909±0.2614b	8.0022±0.38245a		MsJAZA6	0.00377491802107641	-0.408761021700527	2.08396558651716	2.07693186289948	3.00039668659434
MsJAZA7	1.00437±0.06749c	0.99868±0.00844c	15.30133±0.2598c	16.08367±0.21801b	31.5146±0.37946a		MsJAZA7	0.00629084182877266	-0.00190561543703999	3.93558515310013	4.00752473565036	4.97794844628587
MsJAZA8	1.03565±0.17928cd	0.70436±0.08723d	1.65843±0.12941c	4.48391±0.35986a	3.28521±0.02984b		MsJAZA8	0.0505365237020761	-0.505615112805397	0.729818119280517	2.1647573209942	1.71598559468007
MsJAZA9	1.03735±0.18286c	1.4196±0.02392c	1.20139±0.0611c	8.8419±0.16344b	19.16629±0.56829a		MsJAZA9	0.0529027389643118	0.505484479511495	0.264704560478226	3.14435641781156	4.26049919785078
Relative expression levels of MsJAZ genes after jasmonic acid treatment
Gene name	0/h	1/h	3/h	6/h	12/h		Gene name	0/h	1/h	3/h	6/h	12/h
MsJAZA1	1.0338±0.19379b	0.92664±0.18504b	2.45279±0.17282a	1.09923±0.12718b	2.54141±0.15894a		MsJAZA1	0.047957107396655	-0.109919134773798	1.29442372026824	0.136493283595993	1.34562914093677
MsJAZA2	1.00763±0.08668c	1.09302±0.01402c	6.17193±0.24117a	0.72944±0.0376c	2.85181±0.19884b		MsJAZA2	0.0109659809431518	0.128319799579656	2.62572169942881	-0.455138780572047	1.51187786635795
MsJAZA3	1.00297±0.05475c	1.84286±0.14537c	9.31212±0.26161b	9.02612±0.27718b	11.92858±0.79454a		MsJAZA3	0.00427845390771012	0.881946475213051	3.21910964955735	3.17410595894638	3.57635040708317
MsJAZA4	1.04702±0.22663e	21.87053±1.23215d	106.79583±1.81815a	33.23241±0.66041c	95.0891±0.26001b		MsJAZA4	0.0662890006500346	4.45091627728099	6.73871150575364	5.05451901533151	6.57120807028229
MsJAZA5	1.00742±0.08516d	1.72394±0.03702d	8.6142±0.46636c	11.8722±0.45134b	17.42525±1.2941a		MsJAZA5	0.01066527777481	0.785709563749063	3.10671681970916	3.56951539591574	4.12310744947018
MsJAZA6	1.04136±0.21823c	1.98991±0.25801c	10.16998±0.39965b	9.41934±0.21624b	21.41473±0.24392a		MsJAZA6	0.0584688971010869	0.992703181779022	3.3462449369216	3.23562597575259	4.42053158252413
MsJAZA7	1.00565±0.07382e	28.4066±0.82577d	100.50784±2.24045b	46.30374±1.16109c	148.4004±3.65627a		MsJAZA7	0.00812828613475928	4.82815425986508	6.65116423135772	5.53305682101952	7.21335117039408
MsJAZA8	1.03565±0.17928d	1.15811±0.06469d	13.06062±0.20818c	22.22108±0.77729b	41.84138±1.40443a		MsJAZA8	0.0505365237020761	0.211772290388962	3.70715147949715	4.47385703190147	5.38685852979736
MsJAZA9	1.03735±0.18286d	1.36708±0.04595d	14.8025±0.48542b	3.27135±0.12511c	24.77672±0.26901a		MsJAZA9	0.0529027389643118	0.451097670322326	3.8877689486479	1.70988612085498	4.63091330767098
Note:Relative expression means were taken as log2 and visualised used heatmaps
